# Supplementary material for: Long-Read RNA Sequencing Identifies Polyadenylation Elongation and Differential Transcript Usage of Host Transcripts During SARS-CoV-2 In Vitro Infection
Source: Front Immunol. 2022 Apr 6;13:832223. doi: 10.3389/fimmu.2022.832223 (PMC9019466; doi:10.3389/fimmu.2022.832223)
Supplement: Supplementary Data Sheet 1 — Relative percentages of mapped reads to host, virus or sequin genomes in all datasets. Related to Table 1 . [file DataSheet_1.xlsx]

## Sheet: Direct RNA (Caco)
Timepoint	Condition	Host	Virus	Sequin	%Map to Host	%Map to Virus	%Map to Sequin	Total
2	Control	1181515	0	4642	99.6087	0	0.391348	1186157
2	Infected	2148000	14	7143	99.6679	0.000649605	0.331438	2155157
24	Control	1935891	0	8822	99.5464	0	0.45364	1944713
24	Infected	1736587	78596	5494	95.3814	4.31686	0.301756	1820677
48	Control	1236754	0	9541	99.2345	0	0.765549	1246295
48	Infected	2277172	883658	15178	71.6992	27.8229	0.477896	3176008

## Sheet: Direct cDNA (Caco)
Timepoint	Condition	Host	Virus	Sequin	%Map to Host	%Map to Virus	%Map to Sequin	Total
0	Control 1	1170442	0	0	100	0	0	1170442
0	Control 2	888838	0	0	100	0	0	888838
0	Control 3	811160	0	0	100	0	0	811160
0	Infected 1	896128	3	0	99.9997	0.000334772	0	896131
0	Infected 2	1122439	6	0	99.9995	0.000534547	0	1122445
0	Infected 3	963899	5	0	99.9995	0.000518724	0	963904
2	Control 1	816200	0	0	100	0	0	816200
2	Control 2	849717	0	0	100	0	0	849717
2	Control 3	771015	0	0	100	0	0	771015
2	Infected 1	783575	2	0	99.9997	0.00025524	0	783577
2	Infected 2	563135	0	0	100	0	0	563135
2	Infected 3	958119	6	0	99.9994	0.000626223	0	958125
24	Control 1	706980	12	0	99.9983	0.00169733	0	706992
24	Control 2	811366	24	0	99.997	0.00295789	0	811390
24	Control 3	716168	14	0	99.998	0.00195481	0	716182
24	Infected 1	893026	24281	0	97.353	2.64699	0	917307
24	Infected 2	789930	20159	0	97.5115	2.48849	0	810089
24	Infected 3	585225	11116	0	98.136	1.86403	0	596341
48	Control 1	1048914	248	0	99.9764	0.0236379	0	1049162
48	Control 2	968888	398	0	99.9589	0.0410612	0	969286
48	Control 3	789326	416	0	99.9473	0.0526754	0	789742
48	Infected 1	819991	116704	0	87.5409	12.4591	0	936695
48	Infected 2	688866	100990	0	87.2141	12.7859	0	789856
48	Infected 3	643885	90973	0	87.6203	12.3797	0	734858

## Sheet: PCR cDNA (Caco)
Timepoint	Condition	Host	Virus	Sequin	%Map to Host	%Map to Virus	%Map to Sequin	Total
0	Control 1	878517	0	23015	97.4471	0	2.55288	901532
0	Control 2	1114376	2	37572	96.7382	0.000173619	3.2616	1151950
0	Control 3	707831	1	16531	97.7177	0.000138052	2.28214	724363
0	Infected 1	911640	3	24419	97.391	0.000320492	2.60869	936062
0	Infected 2	951580	2	35182	96.4344	0.000202683	3.56539	986764
0	Infected 3	1170745	1	27900	97.6723	8.34275e-05	2.32763	1198646
24	Control 1	1150386	1	36903	96.8917	8.42254e-05	3.10817	1187290
24	Control 2	664761	0	20308	97.0356	0	2.96437	685069
24	Control 3	663750	0	13990	97.9358	0	2.06421	677740
24	Infected 1	1672204	38659	48120	95.0665	2.1978	2.73567	1758983
24	Infected 2	1053043	66611	20125	92.3901	5.8442	1.76569	1139779
24	Infected 3	1606021	35963	37514	95.6251	2.14129	2.23364	1679498

## Sheet: Direct RNA (Vero)
Timepoint	Condition	Host	Virus	Sequin	%Map to Host	%Map to Virus	%Map to Sequin	Total
2	Control	1174864	0	5036	99.5732	0	0.426816	1179900
2	Infected	1273315	326	7444	99.3935	0.0254472	0.58107	1281085
24	Control	1405954	107	12430	99.1162	0.00754323	0.876283	1418491
24	Infected	792850	2316856	13623	25.3848	74.1791	0.436169	3123329
48	Control	1887093	0	26140	98.6337	0	1.36627	1913233
48	Infected	814356	670504	9812	54.4839	44.8596	0.656465	1494672

## Sheet: Direct cDNA (Vero)
Timepoint	Condition	Host	Virus	Sequin	%Map to Host	%Map to Virus	%Map to Sequin	Total
0	Control 1	1363657	0	0	100	0	0	1363657
0	Control 2	1111333	1	0	99.9999	8.99819e-05	0	1111334
0	Control 3	814230	0	0	100	0	0	814230
0	Infected 1	2055376	341	0	99.9834	0.0165879	0	2055717
0	Infected 2	893713	181	0	99.9798	0.0202485	0	893894
0	Infected 3	1201387	212	0	99.9824	0.0176432	0	1201599
2	Control 1	1093921	0	0	100	0	0	1093921
2	Control 2	1015615	0	0	100	0	0	1015615
2	Control 3	1087688	1	0	99.9999	9.1938e-05	0	1087689
2	Infected 1	1573188	203	0	99.9871	0.0129021	0	1573391
2	Infected 2	1757665	217	0	99.9877	0.0123444	0	1757882
2	Infected 3	1340448	178	0	99.9867	0.0132774	0	1340626
24	Control 1	1216193	358	0	99.9706	0.0294275	0	1216551
24	Control 2	1302260	543	0	99.9583	0.0416794	0	1302803
24	Control 3	1069216	302	0	99.9718	0.028237	0	1069518
24	Infected 1	777081	638836	0	54.8818	45.1182	0	1415917
24	Infected 2	757479	701700	0	51.9113	48.0887	0	1459179
24	Infected 3	835111	658097	0	55.9273	44.0727	0	1493208
48	Control 1	1446580	376	0	99.974	0.0259856	0	1446956
48	Control 2	1432681	444	0	99.969	0.0309812	0	1433125
48	Control 3	1207698	229	0	99.981	0.0189581	0	1207927
48	Infected 1	1092520	383069	0	74.0396	25.9604	0	1475589
48	Infected 2	1099604	390676	0	73.7851	26.2149	0	1490280
48	Infected 3	1197750	438859	0	73.1849	26.8151	0	1636609

## Sheet: PCR cDNA (Vero)
Timepoint	Condition	Host	Virus	Sequin	%Map to Host	%Map to Virus	%Map to Sequin	Total
0	Control 1	633386	435	45361	93.2572	0.0640476	6.67877	679182
0	Control 2	1244065	558	79413	93.9601	0.0421439	5.9978	1324036
0	Control 3	1432772	922	96514	93.6325	0.0602532	6.30725	1530208
0	Infected 1	2168146	2044	338131	86.4381	0.0814888	13.4804	2508321
0	Infected 2	1787951	1416	93091	94.9796	0.0752208	4.94518	1882458
0	Infected 3	1060988	713	52639	95.2122	0.0639841	4.72378	1114340
24	Control 1	1517795	938	127427	92.2022	0.0569811	7.74086	1646160
24	Control 2	934399	427	67031	93.2667	0.0426209	6.69068	1001857
24	Control 3	517276	195	34321	93.7447	0.0353394	6.21992	551792
24	Infected 1	768747	1359647	90801	34.6408	61.2676	4.09162	2219195
24	Infected 2	395590	595968	54696	37.8101	56.9621	5.22779	1046254
24	Infected 3	559419	658608	67565	43.5145	51.2299	5.25556	1285592

## Sheet: Direct RNA (A549)
Timepoint	Condition	Host	Virus	Sequin	%Map to Host	%Map to Virus	%Map to Sequin	Total
24	Control	1637638	0	14309	99.1338	0	0.86619	1651947
24	Infected	1096514	170	7742	99.2836	0.0153926	0.700998	1104426

## Sheet: Direct cDNA (A549)
Timepoint	Condition	Host	Virus	Sequin	%Map to Host	%Map to Virus	%Map to Sequin	Total
0	Control 1	1433165	0	0	100	0	0	1433165
0	Control 2	1157279	1	0	99.9999	8.64095e-05	0	1157280
0	Control 3	1067334	0	0	100	0	0	1067334
0	Infected 1	840053	118	0	99.986	0.0140448	0	840171
0	Infected 2	1009391	104	0	99.9897	0.0103022	0	1009495
0	Infected 3	1170781	162	0	99.9862	0.013835	0	1170943
24	Control 1	1045982	0	0	100	0	0	1045982
24	Control 2	1393219	0	0	100	0	0	1393219
24	Control 3	1132685	1	0	99.9999	8.82857e-05	0	1132686
24	Infected 1	1120532	79	0	99.993	0.00704973	0	1120611
24	Infected 2	1356458	126	0	99.9907	0.00928804	0	1356584
24	Infected 3	1217566	90	0	99.9926	0.00739125	0	1217656

## Sheet: PCR cDNA (A549)
Timepoint	Condition	Host	Virus	Sequin	%Map to Host	%Map to Virus	%Map to Sequin	Total
0	Control 1	1133063	0	59430	95.0163	0	4.98368	1192493
0	Control 2	1826660	0	88756	95.3662	0	4.63377	1915416
0	Control 3	1341418	0	65402	95.3511	0	4.64892	1406820
0	Infected 1	1474275	143	59661	96.1016	0.00932155	3.88904	1534079
0	Infected 2	1214737	114	42428	96.6163	0.0090672	3.37459	1257279
0	Infected 3	1293267	135	45914	96.5618	0.0100798	3.42817	1339316
24	Control 1	1398315	0	76805	94.7933	0	5.2067	1475120
24	Control 2	1456456	0	75806	95.0527	0	4.94733	1532262
24	Control 3	1078473	0	62419	94.5289	0	5.47107	1140892
24	Infected 1	1565954	100	59327	96.3438	0.0061524	3.65004	1625381
24	Infected 2	1375747	92	54748	96.1666	0.00643093	3.82696	1430587
24	Infected 3	1155307	68	50009	95.8456	0.00564136	4.1488	1205384

## Sheet: Direct RNA (Calu)
Timepoint	Condition	Host	Virus	Sequin	%Map to Host	%Map to Virus	%Map to Sequin	Total
2	Control	1310765	0	8923	99.3239	0	0.676145	1319688
2	Infected	1416233	18	8369	99.4113	0.00126349	0.587455	1424620
24	Control	2002590	0	16196	99.1977	0	0.802264	2018786
24	Infected	2690137	108655	14260	95.6305	3.86253	0.506923	2813052
48	Control	952341	0	5677	99.4074	0	0.592578	958018
48	Infected	975879	86176	8580	91.1496	8.04906	0.801394	1070635

[truncated: 2 more sheets: Direct cDNA (Calu), PCR cDNA (Calu)]
