# Supplementary material for: Long-Read RNA Sequencing Identifies Polyadenylation Elongation and Differential Transcript Usage of Host Transcripts During SARS-CoV-2 In Vitro Infection
Source: Front Immunol. 2022 Apr 6;13:832223. doi: 10.3389/fimmu.2022.832223 (PMC9019466; doi:10.3389/fimmu.2022.832223)
Supplement: Supplementary Data Sheet 2 — multiGO outputs of GO biological and KEGG analyses from the direct cDNA differential expression results, including –log10 p-values from the enrichment analyses and genes involved in the GO terms/KEGG pathways. Related to Figures 3 , S2 . [file DataSheet_2.zip]

Archive with 3 entries (2 files):
- Supplementary_data_S2/
- Supplementary_data_S2/DESeq2_0.0001_KEGG.xlsx
- Supplementary_data_S2/DESeq2_1E-6_GO.xlsx
