# Supplementary material for: Long-Read RNA Sequencing Identifies Polyadenylation Elongation and Differential Transcript Usage of Host Transcripts During SARS-CoV-2 In Vitro Infection
Source: Front Immunol. 2022 Apr 6;13:832223. doi: 10.3389/fimmu.2022.832223 (PMC9019466; doi:10.3389/fimmu.2022.832223)
Supplement: Supplementary Data Sheet 3 — multiGO outputs of GO biological and KEGG analyses from the Calu-3 48 hpi direct cDNA differential polyadenylation results, including –log10 p-values from the enrichment analyses and genes involved in the GO terms/KEGG pathways. Related to Figures 4 , S6 . [file DataSheet_3.zip › Supplementary_data_S3/DP_calu_48hpi_GO.xlsx]

## Sheet: logPv
description	A..non
nuclear-transcribed mRNA catabolic process, nonsense-mediated decay	10.1542
translation	7.57499
translational initiation	9.63245
SRP-dependent cotranslational protein targeting to membrane	10.8967
viral transcription	10.3626

## Sheet: enrich
description	A..non
nuclear-transcribed mRNA catabolic process, nonsense-mediated decay	74.8235
translation	27.9122
translational initiation	61.4069
SRP-dependent cotranslational protein targeting to membrane	98.9333
viral transcription	80.9455

## Sheet: enrichQ
description	A..non
nuclear-transcribed mRNA catabolic process, nonsense-mediated decay	6
translation	6
translational initiation	6
SRP-dependent cotranslational protein targeting to membrane	6
viral transcription	6

## Sheet: c1
description	A..non
nuclear-transcribed mRNA catabolic process, nonsense-mediated decay	6
translation	6
translational initiation	6
SRP-dependent cotranslational protein targeting to membrane	6
viral transcription	6

## Sheet: c2
description	A..non
nuclear-transcribed mRNA catabolic process, nonsense-mediated decay	119
translation	319
translational initiation	145
SRP-dependent cotranslational protein targeting to membrane	90
viral transcription	110

## Sheet: fracUp
description	A..non
nuclear-transcribed mRNA catabolic process, nonsense-mediated decay	1
translation	1
translational initiation	1
SRP-dependent cotranslational protein targeting to membrane	1
viral transcription	1

## Sheet: genes
t2$description	A..non
nuclear-transcribed mRNA catabolic process, nonsense-mediated decay	Up: RPL10,RPL13,RPL30,RPS12,RPS4X,RPS6
translation	Up: RPL10,RPL13,RPL30,RPS12,RPS4X,RPS6
translational initiation	Up: RPL10,RPL13,RPL30,RPS12,RPS4X,RPS6
SRP-dependent cotranslational protein targeting to membrane	Up: RPL10,RPL13,RPL30,RPS12,RPS4X,RPS6
viral transcription	Up: RPL10,RPL13,RPL30,RPS12,RPS4X,RPS6
