# Supplementary material for: Long-Read RNA Sequencing Identifies Polyadenylation Elongation and Differential Transcript Usage of Host Transcripts During SARS-CoV-2 In Vitro Infection
Source: Front Immunol. 2022 Apr 6;13:832223. doi: 10.3389/fimmu.2022.832223 (PMC9019466; doi:10.3389/fimmu.2022.832223)
Supplement: Supplementary Data Sheet 3 — multiGO outputs of GO biological and KEGG analyses from the Calu-3 48 hpi direct cDNA differential polyadenylation results, including –log10 p-values from the enrichment analyses and genes involved in the GO terms/KEGG pathways. Related to Figures 4 , S6 . [file DataSheet_3.zip › Supplementary_data_S3/DP_calu_48hpi_KEGG.xlsx]

## Sheet: logPv
description	A..non
Coronavirus disease - COVID-19	10.7236
Ribosome	7.97575

## Sheet: enrich
description	A..non
Coronavirus disease - COVID-19	27.6069
Ribosome	30.4025

## Sheet: enrichQ
description	A..non
Coronavirus disease - COVID-19	8
Ribosome	6

## Sheet: c1
description	A..non
Coronavirus disease - COVID-19	8
Ribosome	6

## Sheet: c2
description	A..non
Coronavirus disease - COVID-19	232
Ribosome	158

## Sheet: fracUp
description	A..non
Coronavirus disease - COVID-19	0.875
Ribosome	1

## Sheet: genes
t2$description	A..non
Coronavirus disease - COVID-19	Down: SYK Up: CXCL8,RPL10,RPL13,RPL30,RPS12,RPS4X,RPS6
Ribosome	Up: RPL10,RPL13,RPL30,RPS12,RPS4X,RPS6
