# Supplementary material for: Long-Read RNA Sequencing Identifies Polyadenylation Elongation and Differential Transcript Usage of Host Transcripts During SARS-CoV-2 In Vitro Infection
Source: Front Immunol. 2022 Apr 6;13:832223. doi: 10.3389/fimmu.2022.832223 (PMC9019466; doi:10.3389/fimmu.2022.832223)
Supplement: Supplementary Data Sheet 4 — multiGO outputs of GO biological and KEGG analyses from the Calu-3 48 hpi direct cDNA differential polyadenylation vs expression results, including –log10 p-values from the enrichment analyses and genes involved in the GO terms/KEGG pathways. Related to Figures 5 , S7 . [file DataSheet_4.zip › Supplementary_data_S4/DP_vs_DE_KEGG.xlsx]

## Sheet: logPv
description	A..non	B..calu/calu_48hpi
Coronavirus disease - COVID-19	10.7236	11.7725
Ribosome	7.97575

## Sheet: enrich
description	A..non	B..calu/calu_48hpi
Coronavirus disease - COVID-19	27.6069	3.5889
Ribosome	30.4025

## Sheet: enrichQ
description	A..non	B..calu/calu_48hpi
Coronavirus disease - COVID-19	8	2.4375
Ribosome	6

## Sheet: c1
description	A..non	B..calu/calu_48hpi
Coronavirus disease - COVID-19	8	39
Ribosome	6

## Sheet: c2
description	A..non	B..calu/calu_48hpi
Coronavirus disease - COVID-19	232	232
Ribosome	158

## Sheet: fracUp
description	A..non	B..calu/calu_48hpi
Coronavirus disease - COVID-19	0.875	0.564103
Ribosome	1

## Sheet: genes
t2$description	A..non	B..calu.calu_48hpi
Coronavirus disease - COVID-19	Down: SYK Up: CXCL8,RPL10,RPL13,RPL30,RPS12,RPS4X,RPS6	Down: RPL18,RPL3,RPL34,RPL5,RPL8,RPLP0,RPLP2,RPS16,RPS19,RPS2,RPS21,RPS3,RPS4X,RPS6,RPS7,RPS8,RPS9 Up: ADAR,C3,CXCL10,CXCL8,DDX58,EIF2AK2,IFIH1,IFNB1,IKBKE,IL6,ISG15,JUN,MX1,MX2,MYD88,NFKBIA,OAS1,OAS2,OAS3,STAT1,STAT2,STING1
Ribosome	Up: RPL10,RPL13,RPL30,RPS12,RPS4X,RPS6	Down: MRPL24,MRPL33,RPL18,RPL3,RPL34,RPL5,RPL8,RPLP0,RPLP2,RPS16,RPS19,RPS2,RPS21,RPS3,RPS4X,RPS6,RPS7,RPS8,RPS9
